# Supplementary material for: The Application of Polyrotaxane Cellulose Composite Materials in Quasi-Solid Electrolytes
Source: Bioengineering (Basel). 2026 Feb 28;13(3):292. doi: 10.3390/bioengineering13030292 (PMC13023748; doi:10.3390/bioengineering13030292)
Supplement: Supplementary file 1 [file bioengineering-13-00292-s001.zip]

Archive with 1 entries (1 files):
- bioengineering-4107303-supplementary.pdf
